# Supplementary material for: Intruder traits modulate aggressive behavior of territory owners
Source: Sci Rep. 2020 Jul 21;10:12050. doi: 10.1038/s41598-020-68513-1 (PMC7374745; doi:10.1038/s41598-020-68513-1)
Supplement: Supplementary file 1 — Supplementary data [file 41598_2020_68513_MOESM1_ESM.xlsx]

## Sheet: Data
BNM = Body color non-modulated fish				BM = Body color modulated fish
		Number of attacks						Number of attacks
		Prior Residence						Neutral territory
		BNM	BM	Dominance index	BNM			BNM	BM	Dominance index	BNM
	Intermediate	67	5	0.930556	winner		Intermediate	22	21	0.511628	winner
		26	4	0.866667	winner			3	9	0.25	loser
		24	19	0.55814	winner			24	54	0.307692	loser
		8	6	0.571429	winner			92	0	1	winner
		90	3	0.967742	winner			21	2	0.913043	winner
		47	9	0.839286	winner			8	9	0.470588	loser
		15	20	0.428571	loser			11	4	0.733333	winner
		83	0	1	winner			46	1	0.978723	winner
	Pale	27	26	0.509434	winner		Pale	48	4	0.923077	winner
		16	9	0.64	winner			19	32	0.372549	loser
		32	15	0.680851	winner			15	7	0.681818	winner
		71	5	0.934211	winner			19	14	0.575758	winner
		29	21	0.58	winner			27	22	0.55102	winner
		4	0	1	winner			10	4	0.714286	winner
		4	0	1	winner			5	9	0.357143	loser
		11	19	0.366667	loser			5	10	0.333333	loser
	Dark	14	10	0.583333	winner		Dark	20	4	0.833333	winner
		52	7	0.881356	winner			2	7	0.222222	loser
		16	14	0.533333	winner			12	16	0.428571	loser
		71	1	0.986111	winner			84	1	0.988235	winner
		107	3	0.972727	winner			26	6	0.8125	winner
		58	5	0.920635	winner			7	28	0.2	loser
		48	0	1	winner			19	15	0.558824	winner
		41	3	0.931818	winner			5	7	0.416667	loser
	Levene's Test for Homogeneity of Variances (Spreadsheet1)_x000D_ Effect: none_x000D_ Degrees of freedom for all F's: 1, 46
		MS Effect	MS Error	F	p
	BNM	971.25	261.77	3.71031	0.0602697
	BM	73.3426	43.9428	1.66905	0.20284
